# Supplementary material for: Photoswitchable TRPC6 channel activators evoke distinct channel kinetics reflecting different gating behaviors
Source: iScience. 2024 Sep 20;27(10):111008. doi: 10.1016/j.isci.2024.111008 (PMC11472632; doi:10.1016/j.isci.2024.111008)
Supplement: Data S1. MATLAB und R Code [file mmc2.zip]

Archive with 18 entries (14 files):
- Matlab und R Code/
- Matlab und R Code/Chanalyze Normed Current-Time Curves/
- Matlab und R Code/Chanalyze Normed Current-Time Curves/globalstuff.R
- Matlab und R Code/Chanalyze Normed Current-Time Curves/rInno.R
- Matlab und R Code/Chanalyze Normed Current-Time Curves/server.R
- Matlab und R Code/Chanalyze Normed Current-Time Curves/ui.R
- Matlab und R Code/Chanalyze Normed Current-Time Curves/utils.R
- Matlab und R Code/DetectIVe2 Current Density & NSC/
- Matlab und R Code/DetectIVe2 Current Density & NSC/globalStuff.r
- Matlab und R Code/DetectIVe2 Current Density & NSC/prepareDetectIVe.r
- Matlab und R Code/DetectIVe2 Current Density & NSC/rInno.R
- Matlab und R Code/DetectIVe2 Current Density & NSC/server.R
- Matlab und R Code/DetectIVe2 Current Density & NSC/ui.R
- Matlab und R Code/Matlab Kinetics/
- Matlab und R Code/Matlab Kinetics/AktivierungskinetikFit.m
- Matlab und R Code/Matlab Kinetics/BiExponentialInaktivierung.m
- Matlab und R Code/Matlab Kinetics/importfile.m
- Matlab und R Code/Matlab Kinetics/InaktivierungskinetikFit.m
