# Supplementary material for: Photoswitchable TRPC6 channel activators evoke distinct channel kinetics reflecting different gating behaviors
Source: iScience. 2024 Sep 20;27(10):111008. doi: 10.1016/j.isci.2024.111008 (PMC11472632; doi:10.1016/j.isci.2024.111008)
Supplement: Data S1. MATLAB und R Code [file mmc2.zip › Matlab und R Code/Matlab Kinetics/importfile.m]

function data = importfile(filename, dataLines)
%IMPORTFILE Import data from a text file
%  MTRPC5PIRES2EGFPBTDAZO10MDEAKT123 = IMPORTFILE1(FILENAME) reads data
%  from text file FILENAME for the default selection.  Returns the data
%  as a table.
%
%  MTRPC5PIRES2EGFPBTDAZO10MDEAKT123 = IMPORTFILE1(FILE, DATALINES)
%  reads data for the specified row interval(s) of text file FILENAME.
%  Specify DATALINES as a positive scalar integer or a N-by-2 array of
%  positive scalar integers for dis-contiguous row intervals.
%
%  Example:
%  mTRPC5pIRES2EGFPBTDAzo10MDeAkt123 = importfile1("U:\Projekte an Analysis1\Christian\mTRPC5 Projekt\Auswertungen\Ephys\Photoswitch\Data Raw\TRPC5\ASC files\BTDAzoDeakt\mTRPC5-pIRES2-EGFP_BTDAzo(10µM)DeAkt_1-2(3).asc", [2, Inf]);
%
%  See also READTABLE.
%
% Auto-generated by MATLAB on 03-Feb-2023 16:35:07

%% Input handling

% If dataLines is not specified, define defaults
if nargin < 2
    dataLines = [2, Inf];
end

%% Set up the Import Options and import the data
opts = delimitedTextImportOptions("NumVariables", 4);

% Specify range and delimiter
opts.DataLines = dataLines;
opts.Delimiter = ",";

% Specify column names and types
opts.VariableNames = ["Index", "Times", "ImonA", "Stimulus"];
opts.VariableTypes = ["double", "double", "double", "double"];

% Specify file level properties
opts.ImportErrorRule = "omitrow";
opts.MissingRule = "omitrow";
opts.ExtraColumnsRule = "ignore";
opts.EmptyLineRule = "read";

% Specify variable properties
opts = setvaropts(opts, ["Index", "Times", "ImonA", "Stimulus"], "ThousandsSeparator", ",");

% Import the data
data = readtable(filename, opts);

end
